# Supplementary material for: Dihydropyrazole-Carbohydrazide Derivatives with Dual Activity as Antioxidant and Anti-Proliferative Drugs on Breast Cancer Targeting the HDAC6
Source: Pharmaceuticals (Basel). 2022 May 31;15(6):690. doi: 10.3390/ph15060690 (PMC9230091; doi:10.3390/ph15060690)
Supplement: Supplementary file 1 [file pharmaceuticals-15-00690-s001.zip]

Archive with 1 entries (1 files):
- pharmaceuticals-1687615-supplementary.pdf
